# Supplementary material for: Chitosan-Based Polyelectrolyte Complex Cryogels with Elasticity, Toughness and Delivery of Curcumin Engineered by Polyions Pair and Cryostructuration Steps
Source: Gels. 2022 Apr 13;8(4):240. doi: 10.3390/gels8040240 (PMC9024878; doi:10.3390/gels8040240)
Supplement: Supplementary file 1 [file gels-08-00240-s001.zip]

Archive with 1 entries (1 files):
- gels-1682594-supplementary.pdf
